# Supplementary material for: The demography of range boundaries versus range cores in eastern US tree species
Source: Proc Biol Sci. 2009 Feb 25;276(1661):1477–84. doi: 10.1098/rspb.2008.1241 (PMC2677233; doi:10.1098/rspb.2008.1241)
Supplement: Details of FIA data, species selection and statistical methods [file rspb20081241s05.xls]

## Sheet: sigdiffs
		SIGDIFFS
	GL	GD	LSL	LSD	F
Quer.alba		-	-		+
Acer.rubr		-	-	+	+
Quer.velu		-	+		+
Quer.stel	-		-	+
Pinu.taed	-	-
Pinu.virg	-	-			+
Acer.sacc	-	-		+
Frax.amer	-	-		+	+
Pinu.echi	-	-	-
Tsug.cana	-	-	-	-	-
Prun.sero	-	-	-	-	+
Quer.nigr	-	-	-	+	-
Quer.prin	-	-	-	+	+
Liqu.styr	-	+			-
Pinu.stro	-	+	-	+	-
Quer.rubr	-	+	+	+	+
Cary.sp.	+	+		+	+
Liri.tuli	+	+	-		+
Fagu.gran	+	+	+	+
									SIGDIFFS
								GL	GD	LSL	LSD	F
							Quer.rubr		+		+
							Frax.amer	-		-		-
							Prun.sero	-	-
							Quer.prin	-	-	+	-
							Pinu.taed	+	-		+	-
							Quer.velu	+	+		-
							Pinu.stro	+	+		+
							Liqu.styr	+	+		+	-
							Pinu.virg	+	+		+	+
							Liri.tuli	+	+	-		+
							Acer.rubr	+	+	-	-	+
							Quer.stel	+	+	-	+
							Quer.nigr	+	+	-	+	+
							Cary.sp.	+	+	+
							Fagu.gran	+	+	+		-
							Quer.alba	+	+	+	-	-
							Pinu.echi	+	+	+	+
							Acer.sacc	+	+	+	+
							Tsug.cana	+	+	+	+

## Sheet: results_1_all_
Notes:
The top table shows the core vs northern boundary comparison. The bottom table shows the core vs southern boundary comparison.
Each table is ordered in three sections left to right, corresponding to core, boundary, and the boundary:core ratio, as labelled.
Below each ratio, or ratio, are three columns, showing (left to right), the lower interval, the mean, and the upper interval (mean in bold).
For rates, 68% intervals are given. For ratios, 95% intervals.
For the rates, notation follows the main text, i.e. Rho refers to lifespan in years, G to diameter growth rate in cm per year, Fcapita to per-capita reproduction. L refrers to light, i.e. Canopy, D refers to dark, i.e. Understory.
For further information, please contact Drew Purves, Microsoft Research Cambridge: dpurves@microsoft.com
	Core	Core	Core	Core	Core	Core	Core	Core	Core	Core	Core	Core	Core	Core	Core	Core	Core	Core	Core	Core	Core	N bound	N bound	N bound	N bound	N bound	N bound	N bound	N bound	N bound	N bound	N bound	N bound	N bound	N bound	N bound	N bound	N bound	N bound	N bound	N bound	N bound	N:C ratio	N:C ratio	N:C ratio	N:C ratio	N:C ratio	N:C ratio	N:C ratio
		rho_L			rho_D			GL			GD			Fcapita			R0			Z*			rho_L			rho_D			GL			GD			Fcapita			R0			Z*			rho_L			rho_D
	-	mean	+	-	mean	+	-	mean	+	-	mean	+	-	mean	+	-	mean	+	-	mean	+	-	mean	+	-	mean	+	-	mean	+	-	mean	+	-	mean	+	-	mean	+	-	mean	+	-	mean	+	-	mean	+	-
Pinu.taed	200.435	212.525	224.674	15.2494	15.5775	15.9023	0.538764	0.540273	0.541793	0.350122	0.350685	0.351274	0.818707	0.905013	0.992697	324.068	402.023	480.329	15.3923	22.1953	28.8508	108.881	143.395	177.493	14.4178	17.5185	18.9075	0.480332	0.490572	0.500723	0.317813	0.321744	0.325287	0.606736	0.885011	1.22258	38.0635	116.207	192.427	14.7003	24.5604	34.2147	-1.01275	-0.423141	0.011348	-0.310875	0.097561	0.418496	-0.137666
Liqu.styr	304.999	367.933	432.883	26.8511	27.3952	27.877	0.374884	0.377364	0.3798	0.199416	0.199943	0.200496	2.18912	2.34308	2.50555	1475.09	2848.73	4209.63	19.5896	32.9857	45.6734	271.099	379.532	493.165	24.9262	26.6066	27.7389	0.324868	0.331843	0.339297	0.19979	0.201641	0.203696	0.760879	1.01203	1.31001	326.348	1202.77	2065.08	22.5869	38.0173	53.0675	-0.832533	-0.006608	0.629619	-0.163619	-0.030824	0.094867	-0.172879
Liri.tuli	415.419	469.525	522.377	49.5267	53.5475	55.8623	0.53838	0.541449	0.544399	0.288754	0.289573	0.290379	0.410097	0.477789	0.546816	1503.89	2361.45	3227.68	27.7239	41.9971	55.8452	85.7214	102.858	118.867	46.7463	60.3175	73.5822	0.601053	0.615616	0.630662	0.442561	0.451892	0.459254	1.72092	2.63872	3.75131	79.31	184.235	287.941	35.6983	41.6306	47.6504	-1.95587	-1.52554	-1.1337	-0.478244	0.093498	0.518614	0.079395
Pinu.echi	224.784	248.838	271.419	14.5635	14.9422	15.2419	0.326604	0.328437	0.330186	0.195441	0.195975	0.196485	0.435636	0.506594	0.581679	94.1478	136.603	178.906	11.0909	17.9473	24.4196	63.5809	77.8148	91.6794	8.36927	10.0404	10.9401	0.188781	0.195858	0.203155	0.114999	0.117345	0.119403	0.217679	0.370032	0.556979	0.437521	1.17035	1.87236	0	1.88875	4.64073	-1.6226	-1.1721	-0.794979	-0.795727	-0.410236	-0.10524	-0.591231
Quer.stel	517.322	553.425	588.721	22.1344	22.4902	22.827	0.278574	0.280415	0.282242	0.144705	0.145122	0.145537	0.663029	0.749636	0.83765	1234.2	1590.31	1938.55	14.2788	22.8907	30.9092	65.1463	82.0496	98.0985	56.9522	64.3489	70.5023	0.215089	0.226761	0.238828	0.137625	0.141452	0.144686	0.129298	0.306003	0.515598	0.471942	1.6479	2.82116	0	5.9046	12.256	-2.43627	-1.92561	-1.53791	0.793496	1.04554	1.25714	-0.319756
Prun.sero	177.463	193.053	208.698	37.6589	39.8579	41.4766	0.450791	0.454409	0.458054	0.240896	0.241685	0.242565	3.90529	4.29651	4.71429	761.927	1021.77	1283.76	24.2913	29.7271	35.1581	17.5654	21.2503	24.8812	8.68049	11.1638	14.3987	0.198936	0.233	0.268512	0.111004	0.119845	0.127623	5.11133	7.91812	11.4696	0.266777	0.713431	1.145	0	0.630001	1.93406	-2.64658	-2.22006	-1.86786	-1.85829	-1.30076	-0.887819	-1.00118
Frax.amer	155.974	167.472	179.378	26.7792	27.8971	28.7299	0.462838	0.466297	0.469935	0.24645	0.247302	0.248135	4.24032	4.61649	5.01613	585.168	750.798	911.392	20.0469	24.9321	29.8749	94.9169	126.314	154.297	52.4247	68.3825	81.8083	0.301172	0.312427	0.324602	0.1969	0.201146	0.204889	5.80271	8.44468	11.7304	94.1659	306.169	515.39	23.914	31.0154	38.1531	-0.966447	-0.318295	0.140168	0.27676	0.866953	1.28266	-0.47582
Quer.nigr	201.583	235.596	267.808	21.407	22.0925	22.6591	0.655278	0.660022	0.664539	0.35863	0.359752	0.360926	2.55638	2.80517	3.07407	1543.38	2652.41	3729.07	21.6521	34.7215	47.2347	69.4809	89.3842	107.891	21.1652	27.5025	29.4909	0.545808	0.560895	0.576037	0.293009	0.296828	0.30023	0.833511	1.13001	1.46134	17.0144	45.8139	73.859	14.1536	20.6963	27.1561	-1.58078	-0.984729	-0.472129	-0.373299	0.187526	0.595651	-0.218633
Pinu.virg	104.718	112.592	120.144	11.0099	11.5775	12.0292	0.324838	0.327346	0.329787	0.172141	0.172704	0.173283	0.247065	0.310661	0.378038	5.37089	7.57356	9.73741	5.85883	8.32068	10.7124	56.408	68.6381	80.6503	2.60334	7.38134	6.85138	0.251894	0.263256	0.273925	0.129613	0.132301	0.134948	0.996554	2.17414	3.7919	2.90005	8.81504	14.5663	3.69902	6.8802	10.0631	-0.947601	-0.510737	-0.161566	-2.63195	-0.580276	0.387652	-0.306296
Quer.alba	557.901	576.843	594.701	29.4726	29.9091	30.3327	0.352734	0.354066	0.355339	0.184894	0.185208	0.18554	0.514577	0.55889	0.603551	1851.77	2116.43	2381.13	17.7454	24.5572	31.1415	177.595	256.269	332.784	23.2528	28.6044	30.2291	0.294865	0.301423	0.308098	0.15421	0.155863	0.157319	1.29695	1.74349	2.25585	127.393	526.617	913.811	16.7335	28.316	39.4548	-1.71564	-0.868254	-0.332129	-0.505168	-0.064707	0.269295	-0.205682
Quer.rubr	117.679	122.077	126.472	42.2282	44.9999	46.9283	0.431507	0.433584	0.435717	0.227408	0.227883	0.228383	0.909093	1.00208	1.09773	46.4509	54.0416	61.5929	23.0657	24.2354	25.3807	190.455	258.982	325.822	31.801	50.8501	51.1747	0.3584	0.366041	0.373523	0.249464	0.253684	0.257093	1.18206	1.63985	2.1831	214.093	718.013	1208.17	23.5507	37.5466	51.099	0.037851	0.713569	1.17903	-1.16201	0.032706	0.683657	-0.212326
Quer.velu	92.5063	95.9938	99.4619	15.477	15.8342	16.1821	0.414824	0.416876	0.418987	0.219322	0.219815	0.220253	0.732261	0.817459	0.905544	16.9047	19.8411	22.7151	11.5948	12.939	14.2798	104.619	141.058	178.777	7.23938	10.699	11.6031	0.377534	0.39129	0.404797	0.195848	0.199115	0.202474	1.98995	3.3531	4.98531	73.2395	274.704	470.234	12.3557	20.854	29.1644	-0.328272	0.347647	0.793122	-1.36885	-0.458305	0.096551	-0.135436
Cary.sp.	243.204	275.494	308.803	26.028	26.7284	27.3054	0.276549	0.278297	0.280035	0.143885	0.14431	0.144719	1.08997	1.19489	1.30489	207.65	316.22	423.821	12.8549	20.1082	27.0221	150.404	203.157	249.021	122.835	145.669	164.884	0.285625	0.30045	0.315197	0.166142	0.169244	0.172039	3.50929	5.32747	7.67397	221.472	764.052	1298.39	35.4784	43.5945	51.8486	-1.04367	-0.339311	0.190128	1.33025	1.68453	1.97572	-0.025928
Quer.prin	128.151	136.172	144.242	31.1998	33.3887	34.8554	0.299459	0.301047	0.302621	0.156267	0.156642	0.157005	0.446126	0.521286	0.601138	14.7483	18.9922	23.2103	13.5793	15.366	17.1715	57.9999	67.3187	76.0675	34.5222	42.1784	51.9698	0.206817	0.213761	0.220508	0.121706	0.123879	0.125776	0.637665	1.32315	2.22884	1.28867	3.15886	5.06912	4.50767	8.46035	11.9972	-1.04118	-0.710928	-0.433565	-0.219261	0.215718	0.574997	-0.40775
Pinu.stro	223.559	245.703	267.611	48.1377	51.5337	53.833	0.500866	0.505123	0.50931	0.266293	0.267313	0.268283	1.07744	1.28305	1.50204	539.946	781.151	1021.11	27.3738	34.1874	41.1057	67.6901	75.5547	83.3991	61.7388	65.4632	70.0167	0.415754	0.428468	0.441482	0.287361	0.292642	0.297124	0.267962	0.43655	0.634367	3.00524	5.69957	8.38087	17.5215	20.7329	24.3741	-1.45966	-1.1813	-0.910986	0.068069	0.240967	0.413852	-0.226531
Acer.rubr	242.874	261.733	281.475	64.458	66.4601	68.0058	0.368698	0.370532	0.372333	0.194463	0.194908	0.195345	2.3413	2.39483	2.45042	739.519	937.875	1139.79	29.6254	34.1578	38.6946	107.695	128.155	147.323	89.091	95.6513	102.221	0.331308	0.341069	0.351062	0.17556	0.177935	0.180316	3.70084	4.68811	5.79566	99.4634	192.984	288.606	30.3102	34.1044	37.8438	-1.10931	-0.722216	-0.403584	0.207563	0.361667	0.503948	-0.140474
Acer.sacc	299.935	329.189	358.533	58.0985	59.719	61.1485	0.336235	0.338201	0.340156	0.17605	0.176545	0.177017	2.79224	2.8862	2.98527	1399.76	1898.15	2389.53	25.023	32.2196	39.4523	142.776	182.749	220.244	81.2723	90.1439	95.4542	0.278739	0.286396	0.293917	0.146645	0.14835	0.150118	2.56016	3.21611	4.00902	116.705	293.247	467.301	24.0968	30.7789	37.6358	-1.16926	-0.609823	-0.17982	0.190409	0.408402	0.597292	-0.220768
Fagu.gran	111.14	114.895	118.58	108.155	109.87	111.785	0.322088	0.324581	0.327057	0.169157	0.169736	0.170303	4.26528	4.75331	5.27946	103.056	119.832	136.447	33.8985	34.6096	35.3237	162.928	257.074	352.55	139.439	183.219	203.596	0.322033	0.339158	0.355873	0.172273	0.176286	0.180326	1.48354	2.94792	4.88584	176.431	1306.45	2397.82	36.626	49.6842	63.0145	-0.40512	0.731571	1.34889	-0.131006	0.480105	0.894099	-0.058679
Tsug.cana	265.193	286.742	306.977	236.202	244.543	254.969	0.348547	0.351706	0.354832	0.183078	0.183811	0.184543	2.26829	2.71915	3.19951	914.296	1266.81	1619.66	59.169	61.8108	64.5416	79.0274	93.195	105.97	73.8433	79.9846	85.5705	0.288283	0.299771	0.311564	0.153482	0.156362	0.15897	0.305108	0.610885	0.986057	2.9536	7.76705	12.594	14.2069	17.7557	21.7497	-1.50482	-1.13264	-0.82421	-1.28942	-1.1171	-0.960417	-0.239085
	Core	Core	Core	Core	Core	Core	Core	Core	Core	Core	Core	Core	Core	Core	Core	Core	Core	Core	Core	Core	Core	S bound	S bound	S bound	S bound	S bound	S bound	S bound	S bound	S bound	S bound	S bound	S bound	S bound	S bound	S bound	S bound	S bound	S bound	S bound	S bound	S bound	S:C ratio	S:C ratio	S:C ratio	S:C ratio	S:C ratio	S:C ratio	S:C ratio
		rho_L			rho_D			GL			GD			Fcapita			R0			Z*			rho_L			rho_D			GL			GD			Fcapita			R0			Z*			rho_L			rho_D
	-	mean	+	-	mean	+	-	mean	+	-	mean	+	-	mean	+	-	mean	+	-	mean	+	-	mean	+	-	mean	+	-	mean	+	-	mean	+	-	mean	+	-	mean	+	-	mean	+	-	mean	+	-	mean	+	-
Pinu.taed	199.838	212.42	224.673	15.2398	15.581	15.8995	0.538716	0.540327	0.541892	0.34998	0.350662	0.351293	0.822796	0.907046	0.996792	324.219	403.413	482.009	15.4834	22.3782	29.169	171.307	234.76	293.072	18.83	24.5675	25.8168	0.584458	0.593036	0.601936	0.30293	0.305582	0.306804	0.161598	0.230725	0.308644	57.0682	200.442	339.332	19.3679	32.4088	45.0844	-0.652485	0.058254	0.541545	-0.141822	0.429073	0.839478	0.063472
Liqu.styr	308.756	364.633	417.557	26.8832	27.4234	27.8798	0.374858	0.377229	0.379569	0.199323	0.199864	0.20042	2.18606	2.33814	2.50202	1514.04	2699.48	3878.88	19.6425	32.0015	43.8517	99.29	141.94	176.965	47.5465	61.8788	74.1569	0.289848	0.298231	0.306667	0.190916	0.19367	0.196121	0.268917	0.397621	0.54404	4.63216	20.0271	35.4294	12.4919	20.5904	28.4912	-1.87158	-0.985927	-0.348497	0.204977	0.784959	1.18918	-0.29367
Liri.tuli	412.914	463.702	518.002	50.0903	53.9953	56.4397	0.49846	0.500717	0.502975	0.327785	0.3287	0.329652	0.410968	0.480024	0.552548	1277.75	1948.18	2625.33	29.4637	43.4829	57.3737	128.115	173.359	217.385	22.5147	29.9299	32.2121	0.558488	0.569401	0.580016	0.403809	0.409104	0.41399	0.984551	1.28548	1.63452	128.177	410.165	683.21	22.1917	36.1168	49.4366	-1.73383	-1.01805	-0.512385	-1.25992	-0.621777	-0.177064	0.089623
Pinu.echi	225.567	247.165	269.19	14.575	14.9552	15.2794	0.326686	0.328462	0.330211	0.195488	0.195984	0.196444	0.436177	0.507698	0.583261	94.1002	133.289	172.1	10.9922	17.4266	23.6591	258.578	378.861	506.142	17.3015	21.0454	22.7067	0.447053	0.460301	0.473747	0.238815	0.242084	0.24535	0.129232	0.284826	0.482255	117.977	693.286	1259.59	23.2477	40.1583	56.8332	-0.544665	0.371545	0.939763	-0.088221	0.323278	0.642233	0.279019
Quer.stel	521.504	554.951	588.847	22.113	22.4681	22.7786	0.278502	0.280259	0.282012	0.14462	0.145041	0.145392	0.664507	0.747917	0.831466	1259.66	1593.24	1925.96	14.1335	22.3595	30.3432	78.0304	135.155	184.639	27.3592	36.0737	39.2425	0.291072	0.305029	0.319375	0.153363	0.156937	0.160184	0.423095	0.686246	0.997047	4.13037	37.8561	70.2404	8.80191	17.9747	26.9117	-2.97473	-1.5231	-0.802806	-0.158884	0.445768	0.859251	-0.01003
Prun.sero	175.455	191.839	208.158	38.0464	40.1596	41.74	0.45075	0.45449	0.458143	0.240827	0.241735	0.242581	3.90069	4.29326	4.71427	736.164	1003.37	1267.7	24.0616	29.7423	35.4872	80.2066	116.459	149.341	32.0271	42.0045	46.4665	0.338218	0.351144	0.36418	0.180093	0.1832	0.18612	3.34933	4.0297	4.78047	40.4891	160.454	276.852	14.9148	23.2173	31.2659	-1.46882	-0.554893	0.012085	-0.588135	0.012332	0.438037	-0.332159
Frax.amer	156.401	168.559	180.398	26.6867	27.7528	28.6082	0.462778	0.466406	0.46988	0.246473	0.247333	0.248172	4.24839	4.63181	5.04049	593.433	767.951	943.461	19.9264	24.9511	30.0417	216.97	324.829	438.035	17.2581	18.7889	19.8899	0.365083	0.375146	0.385218	0.192149	0.194569	0.196981	2.54515	3.23622	4.003	726.601	3301.91	5834.6	22.9808	39.0944	54.8982	-0.433174	0.592934	1.17772	-0.578592	-0.392503	-0.218655	-0.274321
Quer.nigr	199.121	231.566	262.829	21.4982	22.1975	22.7883	0.655886	0.660363	0.664883	0.358751	0.359924	0.361009	2.55461	2.80499	3.06164	1481.37	2525.22	3552.39	21.1833	33.8209	46.266	50.7197	86.7829	120.861	16.314	30.3931	40.1924	0.434681	0.463366	0.490571	0.310668	0.322806	0.331978	0.000771	0.022893	0.043847	0.075678	0.995915	1.86744	0	3.42594	10.16	-2.40271	-1.07176	-0.307104	-1.41029	0.1881	0.959671	-0.484192
Pinu.virg	104.392	112.535	120.554	10.9354	11.5455	12.0097	0.324764	0.327346	0.329774	0.172177	0.172731	0.173332	0.245205	0.309728	0.37704	5.29092	7.56033	9.80867	5.81624	8.35552	10.8697	46.453	59.0613	71.3096	36.5246	42.244	48.3643	0.334569	0.348557	0.36297	0.177931	0.183891	0.187206	0.389669	0.773442	1.31276	1.06999	3.54005	5.987	3.04392	9.98394	15.1297	-1.20335	-0.667344	-0.257754	0.978637	1.29058	1.55757	-0.019173
Quer.alba	559.539	577.388	594.468	29.4787	29.9249	30.3348	0.315781	0.316864	0.317971	0.180979	0.181285	0.181588	0.516043	0.558385	0.603378	1496.26	1701.6	1903.4	17.3444	23.8497	30.1448	274.37	367.923	467.164	33.3062	36.9447	38.7322	0.490571	0.495647	0.500584	0.263702	0.264905	0.266199	0.81417	0.987465	1.17335	768.027	2249.64	3708.64	26.3519	43.8372	60.817	-1.14257	-0.486014	-0.042609	-0.002441	0.207182	0.391842	0.426316
Quer.rubr	117.302	121.901	126.355	42.1925	45.3729	47.5753	0.403263	0.404997	0.406693	0.250865	0.251511	0.252112	0.910569	1.00368	1.102	40.2737	47.0803	53.9252	23.7871	25.0325	26.2741	189.163	241.183	295.279	8.02021	8.87389	9.33735	0.459479	0.465098	0.470783	0.292756	0.295994	0.298461	0.252348	0.334957	0.424773	69.8954	181.176	293.301	16.271	27.7252	38.7515	0.124055	0.656551	1.04291	-1.87472	-1.63271	-1.40766	0.113237
Quer.velu	92.504	95.9575	99.365	15.453	15.8395	16.1684	0.381508	0.383458	0.385311	0.237488	0.238145	0.238793	0.734671	0.818739	0.90748	14.2835	16.7734	19.2233	11.7115	13.0452	14.3747	86.1879	105.052	122.864	16.3231	18.6442	19.7344	0.412787	0.419596	0.42646	0.250439	0.252548	0.254511	0.630937	0.842394	1.07346	13.5627	29.6992	45.928	10.6114	16.3041	21.9538	-0.344461	0.077428	0.405923	-0.115937	0.156686	0.384382	0.056453
Cary.sp.	246.267	276.677	307.555	26.0706	26.7324	27.3239	0.276395	0.278233	0.279992	0.143882	0.144287	0.144709	1.08862	1.19377	1.30528	213.478	319.509	423.846	12.7211	19.8909	26.713	138.684	232.623	330.745	10.0628	11.2039	11.8304	0.274859	0.283176	0.291608	0.17675	0.179388	0.18204	0.43397	0.640244	0.874223	19.9771	150.092	278.068	13.8709	26.0699	38.315	-1.50305	-0.260681	0.46893	-1.09945	-0.875003	-0.678928	-0.042646
Quer.prin	127.402	135.31	143.572	31.5065	33.7414	35.2126	0.279963	0.281182	0.282438	0.164673	0.165075	0.165482	0.453458	0.523871	0.597993	12.7385	16.3155	19.8815	13.7091	15.4708	17.2306	325.532	430.822	538.475	31.0007	38.4854	40.8339	0.412049	0.420492	0.428878	0.215781	0.217889	0.219961	0.387138	0.599538	0.851209	471.103	1579.42	2669.23	24.488	40.7991	56.387	0.500314	1.12236	1.56723	-0.356754	0.112886	0.48067	0.361077
Pinu.stro	223.453	245.543	267.255	48.4099	51.5353	53.6828	0.501155	0.505313	0.509316	0.266437	0.267391	0.268405	1.06568	1.28189	1.50674	539.153	781.843	1023.1	27.2962	34.1762	41.0965	127.991	204.552	276.147	61.6685	85.2231	97.8425	0.659116	0.695544	0.731312	0.366983	0.37602	0.384989	0.426835	0.883768	1.59676	105.416	848.63	1570	32.0683	50.0674	67.7538	-1.45122	-0.263811	0.405295	-0.255987	0.46138	0.958824	0.209585
Acer.rubr	242.766	261.964	280.933	64.5004	66.5294	68.2349	0.36885	0.370682	0.372637	0.194522	0.19497	0.195422	2.34196	2.39501	2.45037	738.316	942.013	1147.59	29.6242	34.1807	38.7421	110.36	132.91	153.903	28.9977	30.1469	31.1597	0.348736	0.355107	0.36164	0.184954	0.186446	0.187856	4.59408	5.06196	5.55962	132.82	254.127	374.505	15.0174	21.4361	27.7231	-1.10566	-0.691064	-0.355244	-0.886331	-0.791496	-0.695463	-0.078848
Acer.sacc	299.509	331.406	362.657	57.8154	59.5222	60.9065	0.336368	0.338274	0.340239	0.176103	0.176577	0.177045	2.79351	2.8867	2.98491	1400.52	1939.16	2491.27	24.5573	32.2226	39.8632	332.483	429.638	530.085	75.9301	82.7605	86.8492	0.349243	0.355361	0.361595	0.184066	0.185514	0.187043	2.2565	2.72555	3.26062	1897.68	4924.65	7952.32	28.9605	44.693	59.9445	-0.344498	0.239035	0.686097	0.147866	0.326441	0.490901	0.013599
Fagu.gran	111.23	114.867	118.581	108.12	109.797	111.777	0.283012	0.284904	0.286817	0.161401	0.161894	0.162399	4.28419	4.76611	5.2748	79.9154	92.5253	105.066	32.3351	33.026	33.7065	114.472	152.114	183.07	65.5612	82.893	99.5238	0.397685	0.406998	0.416253	0.212292	0.214603	0.216905	0.687012	0.907568	1.15681	33.6696	99.4977	164.869	24.2735	31.514	38.9261	-0.396707	0.246354	0.68309	-0.829045	-0.30516	0.063316	0.308812
Tsug.cana	265.756	287.648	309.384	235.275	243.563	253.849	0.348596	0.351605	0.354509	0.183072	0.183764	0.184487	2.28319	2.71892	3.20024	919.657	1274.5	1622.71	59.0774	61.7547	64.4918	325.094	419.102	519.015	292.541	337.778	373.69	0.454316	0.468656	0.483061	0.246638	0.250026	0.253605	1.88551	2.64686	3.61664	2774.2	7609.87	12256.5	77.1335	89.3007	101.425	-0.230543	0.351904	0.777628	0.016327	0.317491	0.56921	0.223843
[truncated: 14 more columns]
